# Supplementary material for: TRIM21–SERPINB5 aids GMPS repression to protect nasopharyngeal carcinoma cells from radiation-induced apoptosis
Source: J Biomed Sci. 2020 Jan 31;27:30. doi: 10.1186/s12929-020-0625-7 (PMC6995195; doi:10.1186/s12929-020-0625-7)
Supplement: Supplementary file 5 — Additional file 5.: Table S1. Mass spectrometry analysis of the lysate from TRIM21-MYC purified cells. [file 12929_2020_625_MOESM5_ESM.xlsx]

## Sheet: Sheet1
Quantitation overview (484 proteins)
PF Number	Accession	Score	Mass	Matches	Sequences	emPAI	Protein description
1.1	K2C1_HUMAN	4328	66170	156 (126)	42 (37)	10.28	Keratin, type II cytoskeletal 1 OS=Homo sapiens GN=KRT1 PE=1 SV=6
1.2	K22E_HUMAN	2124	65678	87 (68)	34 (29)	4.25	Keratin, type II cytoskeletal 2 epidermal OS=Homo sapiens GN=KRT2 PE=1 SV=2
1.3	K2C5_HUMAN	993	62568	73 (55)	34 (25)	3.19	Keratin, type II cytoskeletal 5 OS=Homo sapiens GN=KRT5 PE=1 SV=3
1.4	K2C6A_HUMAN	807	60293	55 (41)	27 (21)	2.58	Keratin, type II cytoskeletal 6A OS=Homo sapiens GN=KRT6A PE=1 SV=3
1.5	K2C8_HUMAN	472	53671	53 (34)	24 (18)	2.29	Keratin, type II cytoskeletal 8 OS=Homo sapiens GN=KRT8 PE=1 SV=7
1.6	K2C7_HUMAN	392	51411	26 (17)	17 (11)	0.98	Keratin, type II cytoskeletal 7 OS=Homo sapiens GN=KRT7 PE=1 SV=5
1.7	K2C3_HUMAN	225	64549	32 (16)	16 (8)	0.64	Keratin, type II cytoskeletal 3 OS=Homo sapiens GN=KRT3 PE=1 SV=3
1.8	F8W1S1_HUMAN	187	59827	23 (11)	12 (5)	0.38	Keratin, type II cytoskeletal 74 OS=Homo sapiens GN=KRT74 PE=1 SV=1
1.9	KRT86_HUMAN	186	55120	18 (6)	14 (5)	0.34	Keratin, type II cuticular Hb6 OS=Homo sapiens GN=KRT86 PE=1 SV=1
1.1	K2C78_HUMAN	92	57629	9 (3)	7 (2)	0.12	Keratin, type II cytoskeletal 78 OS=Homo sapiens GN=KRT78 PE=2 SV=2
1.11	B0YJC4_HUMAN	62	49680	12 (4)	9 (3)	0.21	Vimentin OS=Homo sapiens GN=VIM PE=1 SV=1
1.12	F5GYI5_HUMAN	42	33209	6 (2)	6 (2)	0.21	Keratin, type II cuticular Hb5 OS=Homo sapiens GN=KRT85 PE=1 SV=1
2.1	K1C9_HUMAN	3286	62255	114 (94)	30 (28)	5.71	Keratin, type I cytoskeletal 9 OS=Homo sapiens GN=KRT9 PE=1 SV=3
2.2	K1C10_HUMAN	2385	59020	99 (81)	30 (26)	5.67	Keratin, type I cytoskeletal 10 OS=Homo sapiens GN=KRT10 PE=1 SV=6
2.3	K1C14_HUMAN	1051	51872	56 (38)	26 (18)	2.22	Keratin, type I cytoskeletal 14 OS=Homo sapiens GN=KRT14 PE=1 SV=4
2.4	K1C16_HUMAN	820	51578	49 (34)	25 (17)	2.24	Keratin, type I cytoskeletal 16 OS=Homo sapiens GN=KRT16 PE=1 SV=4
2.5	K1C17_HUMAN	513	48361	40 (23)	21 (12)	1.21	Keratin, type I cytoskeletal 17 OS=Homo sapiens GN=KRT17 PE=1 SV=2
2.6	F8VZY9_HUMAN	398	43747	23 (13)	10 (7)	0.79	Keratin, type I cytoskeletal 18 OS=Homo sapiens GN=KRT18 PE=1 SV=1
2.7	KT33B_HUMAN	175	47325	11 (9)	6 (5)	0.4	Keratin, type I cuticular Ha3-II OS=Homo sapiens GN=KRT33B PE=1 SV=3
2.8	KT33A_HUMAN	120	47166	6 (5)	5 (4)	0.31	Keratin, type I cuticular Ha3-I OS=Homo sapiens GN=KRT33A PE=2 SV=2
3	RO52_HUMAN	2865	55162	96 (80)	24 (22)	10.83	E3 ubiquitin-protein ligase TRIM21 OS=Homo sapiens GN=TRIM21 PE=1 SV=1
4.1	GRP78_HUMAN	1518	72402	58 (45)	22 (19)	2.03	78 kDa glucose-regulated protein OS=Homo sapiens GN=HSPA5 PE=1 SV=2
4.2	HSP7C_HUMAN	1131	71082	61 (39)	23 (16)	1.47	Heat shock cognate 71 kDa protein OS=Homo sapiens GN=HSPA8 PE=1 SV=1
4.3	A0A0G2JIW1_HUMAN	965	70351	48 (32)	20 (13)	0.98	Heat shock 70 kDa protein 1B OS=Homo sapiens GN=HSPA1B PE=1 SV=1
5	GRP75_HUMAN	1334	73920	53 (37)	31 (22)	1.72	Stress-70 protein, mitochondrial OS=Homo sapiens GN=HSPA9 PE=1 SV=2
6.1	LMNA_HUMAN	908	74380	45 (34)	28 (22)	1.7	Prelamin-A/C OS=Homo sapiens GN=LMNA PE=1 SV=1
6.2	LMNB1_HUMAN	212	66653	20 (10)	19 (9)	0.54	Lamin-B1 OS=Homo sapiens GN=LMNB1 PE=1 SV=2
6.3	J9JID7_HUMAN	135	70020	20 (7)	17 (6)	0.32	Lamin B2, isoform CRA_a OS=Homo sapiens GN=LMNB2 PE=1 SV=1
7	CH60_HUMAN	802	61187	27 (24)	14 (14)	1.19	60 kDa heat shock protein, mitochondrial OS=Homo sapiens GN=HSPD1 PE=1 SV=2
8	SPB5_HUMAN	800	42530	46 (33)	20 (16)	1.68	Serpin B5 OS=Homo sapiens GN=SERPINB5 PE=1 SV=2
9.1	ACTB_HUMAN	791	42052	37 (32)	13 (11)	1.88	Actin, cytoplasmic 1 OS=Homo sapiens GN=ACTB PE=1 SV=1
9.2	ACTC_HUMAN	548	42334	25 (20)	9 (8)	0.97	Actin, alpha cardiac muscle 1 OS=Homo sapiens GN=ACTC1 PE=1 SV=1
10.1	Q5JP53_HUMAN	704	48135	38 (33)	11 (10)	0.94	Tubulin beta chain OS=Homo sapiens GN=TUBB PE=1 SV=1
10.2	TBB4B_HUMAN	608	50255	35 (30)	10 (9)	0.77	Tubulin beta-4B chain OS=Homo sapiens GN=TUBB4B PE=1 SV=1
11	NUCL_HUMAN	703	76625	45 (30)	26 (17)	0.96	Nucleolin OS=Homo sapiens GN=NCL PE=1 SV=3
12	KPYM_HUMAN	665	58470	30 (21)	19 (14)	1.15	Pyruvate kinase PKM OS=Homo sapiens GN=PKM PE=1 SV=4
13.1	HS90B_HUMAN	662	83554	53 (32)	30 (17)	1.08	Heat shock protein HSP 90-beta OS=Homo sapiens GN=HSP90AB1 PE=1 SV=4
13.2	HS90A_HUMAN	589	85006	40 (30)	22 (17)	0.98	Heat shock protein HSP 90-alpha OS=Homo sapiens GN=HSP90AA1 PE=1 SV=5
13.3	ENPL_HUMAN	477	92696	30 (19)	19 (14)	0.63	Endoplasmin OS=Homo sapiens GN=HSP90B1 PE=1 SV=1
14.1	TBA1C_HUMAN	654	50548	36 (29)	17 (14)	1.93	Tubulin alpha-1C chain OS=Homo sapiens GN=TUBA1C PE=1 SV=1
14.2	TBA4A_HUMAN	495	50634	30 (24)	13 (11)	1.42	Tubulin alpha-4A chain OS=Homo sapiens GN=TUBA4A PE=1 SV=1
15	J3KPF3_HUMAN	640	68230	25 (21)	17 (14)	1.02	4F2 cell-surface antigen heavy chain OS=Homo sapiens GN=SLC3A2 PE=1 SV=1
16.1	CALX_HUMAN	633	67982	38 (22)	20 (13)	1.03	Calnexin OS=Homo sapiens GN=CANX PE=1 SV=2
16.2	D6RB85_HUMAN	151	16055	11 (6)	7 (5)	1.6	Calnexin (Fragment) OS=Homo sapiens GN=CANX PE=1 SV=1
17	RPN1_HUMAN	597	68641	36 (21)	21 (15)	1.11	Dolichyl-diphosphooligosaccharide--protein glycosyltransferase subunit 1 OS=Homo sapiens GN=RPN1 PE=1 SV=1
18	AT1A1_HUMAN	585	114135	34 (22)	21 (16)	0.57	Sodium/potassium-transporting ATPase subunit alpha-1 OS=Homo sapiens GN=ATP1A1 PE=1 SV=1
19	EF1A1_HUMAN	534	50451	32 (18)	14 (9)	1.14	Elongation factor 1-alpha 1 OS=Homo sapiens GN=EEF1A1 PE=1 SV=1
20	ATPA_HUMAN	492	59828	20 (12)	15 (8)	0.53	ATP synthase subunit alpha, mitochondrial OS=Homo sapiens GN=ATP5A1 PE=1 SV=1
21	CKAP4_HUMAN	486	66097	30 (14)	25 (12)	0.79	Cytoskeleton-associated protein 4 OS=Homo sapiens GN=CKAP4 PE=1 SV=2
22	PACN2_HUMAN	452	56046	33 (23)	16 (12)	1.35	Protein kinase C and casein kinase substrate in neurons protein 2 OS=Homo sapiens GN=PACSIN2 PE=1 SV=2
23	HNRPU_HUMAN	438	91269	29 (17)	21 (11)	0.53	Heterogeneous nuclear ribonucleoprotein U OS=Homo sapiens GN=HNRNPU PE=1 SV=6
24	VDAC1_HUMAN	424	30868	19 (12)	11 (8)	1.27	Voltage-dependent anion-selective channel protein 1 OS=Homo sapiens GN=VDAC1 PE=1 SV=2
25	A0A0C4DGB6_HUMAN	420	71177	28 (16)	12 (6)	0.37	Serum albumin OS=Homo sapiens GN=ALB PE=1 SV=1
26	ENOA_HUMAN	415	47481	27 (16)	15 (10)	0.96	Alpha-enolase OS=Homo sapiens GN=ENO1 PE=1 SV=2
27	RPN2_HUMAN	376	69355	11 (11)	7 (7)	0.45	Dolichyl-diphosphooligosaccharide--protein glycosyltransferase subunit 2 OS=Homo sapiens GN=RPN2 PE=1 SV=3
28	BICD1_HUMAN	374	111252	24 (11)	19 (10)	0.34	Protein bicaudal D homolog 1 OS=Homo sapiens GN=BICD1 PE=1 SV=3
29	HORN_HUMAN	361	283140	14 (10)	8 (6)	0.1	Hornerin OS=Homo sapiens GN=HRNR PE=1 SV=2
30	A0A0A0MR02_HUMAN	355	30842	13 (10)	9 (8)	1.27	Voltage-dependent anion-selective channel protein 2 (Fragment) OS=Homo sapiens GN=VDAC2 PE=1 SV=1
31	HNRPK_HUMAN	340	51230	18 (9)	13 (7)	0.55	Heterogeneous nuclear ribonucleoprotein K OS=Homo sapiens GN=HNRNPK PE=1 SV=1
32	CAND1_HUMAN	329	137999	26 (12)	19 (10)	0.26	Cullin-associated NEDD8-dissociated protein 1 OS=Homo sapiens GN=CAND1 PE=1 SV=2
33	ANXA2_HUMAN	324	38808	17 (11)	13 (8)	0.92	Annexin A2 OS=Homo sapiens GN=ANXA2 PE=1 SV=2
34	ATPB_HUMAN	318	56525	13 (9)	9 (7)	0.57	ATP synthase subunit beta, mitochondrial OS=Homo sapiens GN=ATP5B PE=1 SV=3
35	B1AHC9_HUMAN	316	64528	23 (10)	17 (8)	0.49	X-ray repair cross-complementing protein 6 OS=Homo sapiens GN=XRCC6 PE=1 SV=1
36	MIC60_HUMAN	309	84026	27 (14)	20 (11)	0.58	MICOS complex subunit MIC60 OS=Homo sapiens GN=IMMT PE=1 SV=1
37.1	HS105_HUMAN	307	97716	21 (9)	15 (8)	0.3	Heat shock protein 105 kDa OS=Homo sapiens GN=HSPH1 PE=1 SV=1
37.2	A0A087WTS8_HUMAN	105	53364	6 (3)	5 (3)	0.2	Heat shock 70 kDa protein 4 OS=Homo sapiens GN=HSPA4 PE=1 SV=1
38	BCAR1_HUMAN	301	93542	20 (12)	13 (8)	0.36	Breast cancer anti-estrogen resistance protein 1 OS=Homo sapiens GN=BCAR1 PE=1 SV=2
39	ASPH_HUMAN	292	86266	15 (5)	12 (3)	0.12	Aspartyl/asparaginyl beta-hydroxylase OS=Homo sapiens GN=ASPH PE=1 SV=3
40	IPO7_HUMAN	283	120751	13 (9)	9 (6)	0.17	Importin-7 OS=Homo sapiens GN=IPO7 PE=1 SV=1
41	EIFCL_HUMAN	283	106091	16 (8)	12 (6)	0.24	Eukaryotic translation initiation factor 3 subunit C-like protein OS=Homo sapiens GN=EIF3CL PE=3 SV=1
42.1	TCPD_HUMAN	277	58401	14 (11)	10 (8)	0.64	T-complex protein 1 subunit delta OS=Homo sapiens GN=CCT4 PE=1 SV=4
42.2	B7ZAR1_HUMAN	60	55770	13 (4)	9 (3)	0.26	T-complex protein 1 subunit epsilon OS=Homo sapiens GN=CCT5 PE=1 SV=1
43	IPO5_HUMAN	270	125032	10 (6)	10 (6)	0.17	Importin-5 OS=Homo sapiens GN=IPO5 PE=1 SV=4
44	AT2A2_HUMAN	264	116336	21 (9)	15 (7)	0.21	Sarcoplasmic/endoplasmic reticulum calcium ATPase 2 OS=Homo sapiens GN=ATP2A2 PE=1 SV=1
45	LPPRC_HUMAN	264	159003	30 (16)	24 (13)	0.3	Leucine-rich PPR motif-containing protein, mitochondrial OS=Homo sapiens GN=LRPPRC PE=1 SV=3
46	GRN_HUMAN	250	68518	24 (12)	11 (8)	0.45	Granulins OS=Homo sapiens GN=GRN PE=1 SV=2
47	EF2_HUMAN	248	96246	21 (10)	14 (6)	0.22	Elongation factor 2 OS=Homo sapiens GN=EEF2 PE=1 SV=4
48	G3P_HUMAN	240	36201	10 (5)	7 (2)	0.19	Glyceraldehyde-3-phosphate dehydrogenase OS=Homo sapiens GN=GAPDH PE=1 SV=3
49	TIF1B_HUMAN	233	90261	10 (7)	6 (5)	0.24	Transcription intermediary factor 1-beta OS=Homo sapiens GN=TRIM28 PE=1 SV=5
50	LYRIC_HUMAN	233	63856	16 (8)	12 (7)	0.42	Protein LYRIC OS=Homo sapiens GN=MTDH PE=1 SV=2
51	XPO2_HUMAN	228	111145	19 (9)	12 (7)	0.23	Exportin-2 OS=Homo sapiens GN=CSE1L PE=1 SV=3
52.1	1C12_HUMAN	226	41316	8 (7)	6 (5)	0.47	HLA class I histocompatibility antigen, Cw-12 alpha chain OS=Homo sapiens GN=HLA-C PE=1 SV=2
52.2	1A33_HUMAN	177	41151	6 (5)	5 (4)	0.36	HLA class I histocompatibility antigen, A-33 alpha chain OS=Homo sapiens GN=HLA-A PE=1 SV=3
53	TFR1_HUMAN	223	85274	17 (9)	13 (6)	0.25	Transferrin receptor protein 1 OS=Homo sapiens GN=TFRC PE=1 SV=2
54	EF1G_HUMAN	218	50429	21 (10)	13 (8)	0.66	Elongation factor 1-gamma OS=Homo sapiens GN=EEF1G PE=1 SV=3
55	LAP2A_HUMAN	217	76016	9 (5)	7 (4)	0.18	Lamina-associated polypeptide 2, isoform alpha OS=Homo sapiens GN=TMPO PE=1 SV=2
56	TCPQ_HUMAN	216	60153	13 (6)	9 (5)	0.3	T-complex protein 1 subunit theta OS=Homo sapiens GN=CCT8 PE=1 SV=4
57	ZCCHV_HUMAN	200	103135	15 (6)	13 (6)	0.21	Zinc finger CCCH-type antiviral protein 1 OS=Homo sapiens GN=ZC3HAV1 PE=1 SV=3
58	PHB2_HUMAN	198	33276	10 (6)	8 (6)	0.77	Prohibitin-2 OS=Homo sapiens GN=PHB2 PE=1 SV=2
59	PABP1_HUMAN	195	70854	16 (8)	13 (8)	0.44	Polyadenylate-binding protein 1 OS=Homo sapiens GN=PABPC1 PE=1 SV=2
60	YBOX1_HUMAN	194	35903	8 (6)	6 (5)	0.56	Nuclease-sensitive element-binding protein 1 OS=Homo sapiens GN=YBX1 PE=1 SV=3
61	PRDX1_HUMAN	194	22324	11 (9)	8 (6)	1.32	Peroxiredoxin-1 OS=Homo sapiens GN=PRDX1 PE=1 SV=1
62	EIF3B_HUMAN	186	92823	16 (7)	11 (6)	0.23	Eukaryotic translation initiation factor 3 subunit B OS=Homo sapiens GN=EIF3B PE=1 SV=3
63	ITB1_HUMAN	184	91664	10 (7)	9 (6)	0.23	Integrin beta-1 OS=Homo sapiens GN=ITGB1 PE=1 SV=2
64	XRCC5_HUMAN	184	83222	15 (7)	11 (5)	0.21	X-ray repair cross-complementing protein 5 OS=Homo sapiens GN=XRCC5 PE=1 SV=3
65	EIF3J_HUMAN	175	29159	11 (7)	6 (4)	0.54	Eukaryotic translation initiation factor 3 subunit J OS=Homo sapiens GN=EIF3J PE=1 SV=2
66	ACSL3_HUMAN	173	81338	19 (6)	12 (5)	0.22	Long-chain-fatty-acid--CoA ligase 3 OS=Homo sapiens GN=ACSL3 PE=1 SV=3
67	RL12_HUMAN	172	17979	5 (4)	3 (2)	0.41	60S ribosomal protein L12 OS=Homo sapiens GN=RPL12 PE=1 SV=1
68	FBX22_HUMAN	170	45278	7 (3)	6 (2)	0.15	F-box only protein 22 OS=Homo sapiens GN=FBXO22 PE=1 SV=1
69	SDHA_HUMAN	168	73672	10 (6)	8 (6)	0.3	Succinate dehydrogenase [ubiquinone] flavoprotein subunit, mitochondrial OS=Homo sapiens GN=SDHA PE=1 SV=2
70	XPO1_HUMAN	168	124447	8 (3)	7 (2)	0.05	Exportin-1 OS=Homo sapiens GN=XPO1 PE=1 SV=1
71	TCPG_HUMAN	165	61066	20 (8)	14 (7)	0.44	T-complex protein 1 subunit gamma OS=Homo sapiens GN=CCT3 PE=1 SV=4
72	TCPB_HUMAN	163	57794	13 (4)	8 (3)	0.25	T-complex protein 1 subunit beta OS=Homo sapiens GN=CCT2 PE=1 SV=4
73	TCPH_HUMAN	154	59842	9 (4)	8 (3)	0.17	T-complex protein 1 subunit eta OS=Homo sapiens GN=CCT7 PE=1 SV=2
74	SYK_HUMAN	154	68461	11 (5)	10 (4)	0.21	Lysine--tRNA ligase OS=Homo sapiens GN=KARS PE=1 SV=3
75	PARP1_HUMAN	151	113811	21 (5)	16 (3)	0.09	Poly [ADP-ribose] polymerase 1 OS=Homo sapiens GN=PARP1 PE=1 SV=4
76	SYQ_HUMAN	147	88655	23 (7)	18 (6)	0.24	Glutamine--tRNA ligase OS=Homo sapiens GN=QARS PE=1 SV=1
77	Q5JR95_HUMAN	143	22094	9 (6)	5 (4)	0.76	40S ribosomal protein S8 OS=Homo sapiens GN=RPS8 PE=1 SV=1
78	A0A087X1X7_HUMAN	140	69696	5 (2)	5 (2)	0.1	Elongation factor 1-delta OS=Homo sapiens GN=EEF1D PE=1 SV=1
79	SERA_HUMAN	138	57356	8 (4)	7 (4)	0.25	D-3-phosphoglycerate dehydrogenase OS=Homo sapiens GN=PHGDH PE=1 SV=4
80	RS3_HUMAN	137	26842	9 (6)	8 (5)	0.8	40S ribosomal protein S3 OS=Homo sapiens GN=RPS3 PE=1 SV=2
81	A0A087X0X3_HUMAN	135	77746	14 (4)	12 (3)	0.13	Heterogeneous nuclear ribonucleoprotein M OS=Homo sapiens GN=HNRNPM PE=1 SV=1
82	NDUS1_HUMAN	132	80443	8 (6)	7 (5)	0.22	NADH-ubiquinone oxidoreductase 75 kDa subunit, mitochondrial OS=Homo sapiens GN=NDUFS1 PE=1 SV=3
83	NPM_HUMAN	131	32726	8 (5)	6 (4)	0.47	Nucleophosmin OS=Homo sapiens GN=NPM1 PE=1 SV=2
84	RL4_HUMAN	129	47953	25 (5)	13 (4)	0.3	60S ribosomal protein L4 OS=Homo sapiens GN=RPL4 PE=1 SV=5
85	ECHA_HUMAN	128	83688	6 (3)	6 (3)	0.12	Trifunctional enzyme subunit alpha, mitochondrial OS=Homo sapiens GN=HADHA PE=1 SV=2
86	A0A0G2JL54_HUMAN	126	189080	5 (2)	4 (1)	0.02	Complement C4-B OS=Homo sapiens GN=C4B_2 PE=1 SV=1
87	SYRC_HUMAN	125	76129	9 (5)	7 (5)	0.23	Arginine--tRNA ligase, cytoplasmic OS=Homo sapiens GN=RARS PE=1 SV=2
88	DCD_HUMAN	125	11391	5 (4)	3 (2)	0.69	Dermcidin OS=Homo sapiens GN=DCD PE=1 SV=2
89	B0QY89_HUMAN	124	71085	11 (3)	11 (3)	0.15	Eukaryotic translation initiation factor 3 subunit L OS=Homo sapiens GN=EIF3L PE=1 SV=1
90	AAAT_HUMAN	124	57018	7 (4)	7 (4)	0.25	Neutral amino acid transporter B(0) OS=Homo sapiens GN=SLC1A5 PE=1 SV=2
91	RS14_HUMAN	118	16434	6 (4)	3 (2)	0.45	40S ribosomal protein S14 OS=Homo sapiens GN=RPS14 PE=1 SV=3
92	SYMC_HUMAN	118	102249	8 (5)	8 (5)	0.17	Methionine--tRNA ligase, cytoplasmic OS=Homo sapiens GN=MARS PE=1 SV=2
93	A0A0B4J1R6_HUMAN	114	50335	13 (5)	13 (5)	0.37	Transketolase OS=Homo sapiens GN=TKT PE=1 SV=1
94	TCPA_HUMAN	113	60819	19 (7)	16 (6)	0.37	T-complex protein 1 subunit alpha OS=Homo sapiens GN=TCP1 PE=1 SV=1
95	PHB_HUMAN	113	29843	10 (4)	7 (4)	0.53	Prohibitin OS=Homo sapiens GN=PHB PE=1 SV=1
96	EPHA2_HUMAN	112	109679	10 (7)	9 (7)	0.23	Ephrin type-A receptor 2 OS=Homo sapiens GN=EPHA2 PE=1 SV=2
97	RL3_HUMAN	111	46365	12 (6)	10 (5)	0.51	60S ribosomal protein L3 OS=Homo sapiens GN=RPL3 PE=1 SV=2
98	A0A087WW66_HUMAN	111	106810	13 (6)	10 (5)	0.16	26S proteasome non-ATPase regulatory subunit 1 OS=Homo sapiens GN=PSMD1 PE=1 SV=1
99.1	HNRH1_HUMAN	109	49484	9 (4)	6 (2)	0.21	Heterogeneous nuclear ribonucleoprotein H OS=Homo sapiens GN=HNRNPH1 PE=1 SV=4
99.2	HNRPF_HUMAN	69	45985	8 (4)	6 (2)	0.23	Heterogeneous nuclear ribonucleoprotein F OS=Homo sapiens GN=HNRNPF PE=1 SV=3
100	H7BY55_HUMAN	109	59899	16 (6)	8 (4)	0.31	Complement decay-accelerating factor OS=Homo sapiens GN=CD55 PE=1 SV=2
101	C1TC_HUMAN	108	102180	11 (4)	10 (3)	0.1	C-1-tetrahydrofolate synthase, cytoplasmic OS=Homo sapiens GN=MTHFD1 PE=1 SV=3
102	LMAN1_HUMAN	108	57798	10 (4)	6 (3)	0.18	Protein ERGIC-53 OS=Homo sapiens GN=LMAN1 PE=1 SV=2
103	SERPH_HUMAN	107	46525	7 (4)	7 (4)	0.32	Serpin H1 OS=Homo sapiens GN=SERPINH1 PE=1 SV=2
104	EFTU_HUMAN	107	49852	11 (6)	9 (6)	0.47	Elongation factor Tu, mitochondrial OS=Homo sapiens GN=TUFM PE=1 SV=2
105	VAPA_HUMAN	106	28103	18 (4)	10 (3)	0.4	Vesicle-associated membrane protein-associated protein A OS=Homo sapiens GN=VAPA PE=1 SV=3
106	PTBP1_HUMAN	105	57357	11 (4)	9 (3)	0.18	Polypyrimidine tract-binding protein 1 OS=Homo sapiens GN=PTBP1 PE=1 SV=1
107	ACADV_HUMAN	104	70745	15 (3)	12 (3)	0.15	Very long-chain specific acyl-CoA dehydrogenase, mitochondrial OS=Homo sapiens GN=ACADVL PE=1 SV=1
108	M0R0P7_HUMAN	103	16338	3 (2)	3 (2)	0.46	60S ribosomal protein L18a OS=Homo sapiens GN=RPL18A PE=1 SV=1
109	LAT1_HUMAN	100	55659	5 (3)	4 (3)	0.19	Large neutral amino acids transporter small subunit 1 OS=Homo sapiens GN=SLC7A5 PE=1 SV=2
110	BASP1_HUMAN	100	22680	10 (7)	8 (6)	1.29	Brain acid soluble protein 1 OS=Homo sapiens GN=BASP1 PE=1 SV=2
111.1	J3KTA4_HUMAN	99	69557	6 (4)	6 (4)	0.2	Probable ATP-dependent RNA helicase DDX5 OS=Homo sapiens GN=DDX5 PE=1 SV=1
111.2	DDX17_HUMAN	60	80906	5 (2)	5 (2)	0.08	Probable ATP-dependent RNA helicase DDX17 OS=Homo sapiens GN=DDX17 PE=1 SV=2
112	DSG1_HUMAN	99	114702	11 (3)	8 (3)	0.09	Desmoglein-1 OS=Homo sapiens GN=DSG1 PE=1 SV=2
113	ATD3B_HUMAN	98	73098	14 (5)	10 (5)	0.25	ATPase family AAA domain-containing protein 3B OS=Homo sapiens GN=ATAD3B PE=1 SV=1
114	RL6_HUMAN	97	32765	10 (2)	9 (2)	0.21	60S ribosomal protein L6 OS=Homo sapiens GN=RPL6 PE=1 SV=3
115	A0A075B6Z2_HUMAN	96	2220	22 (12)	2 (1)	1.81	Protein TRAJ56 (Fragment) OS=Homo sapiens GN=TRAJ56 PE=4 SV=1
116	RS27A_HUMAN	95	18296	5 (2)	4 (1)	0.18	Ubiquitin-40S ribosomal protein S27a OS=Homo sapiens GN=RPS27A PE=1 SV=2
117	MCM3_HUMAN	93	91551	12 (3)	9 (3)	0.11	DNA replication licensing factor MCM3 OS=Homo sapiens GN=MCM3 PE=1 SV=3
118	SYLC_HUMAN	91	135577	13 (4)	11 (4)	0.1	Leucine--tRNA ligase, cytoplasmic OS=Homo sapiens GN=LARS PE=1 SV=2
119	PRS7_HUMAN	90	49002	7 (1)	7 (1)	0.07	26S protease regulatory subunit 7 OS=Homo sapiens GN=PSMC2 PE=1 SV=3
120	RS18_HUMAN	88	17708	11 (4)	8 (4)	1.01	40S ribosomal protein S18 OS=Homo sapiens GN=RPS18 PE=1 SV=3
121	RUVB1_HUMAN	87	50538	3 (2)	3 (2)	0.13	RuvB-like 1 OS=Homo sapiens GN=RUVBL1 PE=1 SV=1
122	HNRPQ_HUMAN	86	69788	9 (3)	8 (3)	0.15	Heterogeneous nuclear ribonucleoprotein Q OS=Homo sapiens GN=SYNCRIP PE=1 SV=2
123	H7BY10_HUMAN	86	17849	10 (2)	7 (2)	0.41	60S ribosomal protein L23a (Fragment) OS=Homo sapiens GN=RPL23A PE=1 SV=1
124	A0A0J9YVP6_HUMAN	86	57533	10 (2)	10 (2)	0.12	Poly(U)-binding-splicing factor PUF60 (Fragment) OS=Homo sapiens GN=PUF60 PE=1 SV=1
125	PRP6_HUMAN	86	107656	16 (4)	13 (4)	0.13	Pre-mRNA-processing factor 6 OS=Homo sapiens GN=PRPF6 PE=1 SV=1
126.1	A0A087WTP3_HUMAN	85	73438	16 (5)	9 (4)	0.19	Far upstream element-binding protein 2 OS=Homo sapiens GN=KHSRP PE=1 SV=1
126.2	E9PEB5_HUMAN	44	69032	10 (2)	5 (2)	0.1	Far upstream element-binding protein 1 OS=Homo sapiens GN=FUBP1 PE=1 SV=1
127	AATM_HUMAN	84	47886	3 (2)	3 (2)	0.14	Aspartate aminotransferase, mitochondrial OS=Homo sapiens GN=GOT2 PE=1 SV=3
128	H0Y2P0_HUMAN	83	31332	4 (4)	3 (3)	0.35	CD44 antigen (Fragment) OS=Homo sapiens GN=CD44 PE=1 SV=1
129	NACAM_HUMAN	83	205979	7 (1)	7 (1)	0.02	Nascent polypeptide-associated complex subunit alpha, muscle-specific form OS=Homo sapiens GN=NACA PE=1 SV=1
130	RLA0_HUMAN	83	34423	8 (5)	6 (4)	0.45	60S acidic ribosomal protein P0 OS=Homo sapiens GN=RPLP0 PE=1 SV=1
131	UBA1_HUMAN	82	118858	9 (1)	6 (1)	0.03	Ubiquitin-like modifier-activating enzyme 1 OS=Homo sapiens GN=UBA1 PE=1 SV=3
132	RACK1_HUMAN	81	35511	7 (6)	6 (5)	0.56	Receptor of activated protein C kinase 1 OS=Homo sapiens GN=RACK1 PE=1 SV=3
133	PLAK_HUMAN	80	82434	8 (3)	7 (3)	0.12	Junction plakoglobin OS=Homo sapiens GN=JUP PE=1 SV=3
134	ANXA1_HUMAN	80	38918	4 (2)	4 (2)	0.18	Annexin A1 OS=Homo sapiens GN=ANXA1 PE=1 SV=2
135	E9PJD9_HUMAN	79	10235	5 (5)	3 (3)	1.4	60S ribosomal protein L27a OS=Homo sapiens GN=RPL27A PE=1 SV=1
136	RL13_HUMAN	79	24304	5 (3)	5 (3)	0.47	60S ribosomal protein L13 OS=Homo sapiens GN=RPL13 PE=1 SV=4
137	MUC18_HUMAN	78	72532	7 (4)	7 (4)	0.19	Cell surface glycoprotein MUC18 OS=Homo sapiens GN=MCAM PE=1 SV=2
138	ACOD_HUMAN	78	41667	1 (1)	1 (1)	0.08	Acyl-CoA desaturase OS=Homo sapiens GN=SCD PE=1 SV=2
139	ADT3_HUMAN	77	33073	12 (5)	8 (4)	0.47	ADP/ATP translocase 3 OS=Homo sapiens GN=SLC25A6 PE=1 SV=4
140	COPG1_HUMAN	77	98967	14 (3)	8 (3)	0.1	Coatomer subunit gamma-1 OS=Homo sapiens GN=COPG1 PE=1 SV=1
141	A0A087WZH7_HUMAN	76	31691	3 (1)	2 (1)	0.1	Myristoylated alanine-rich C-kinase substrate OS=Homo sapiens GN=MARCKS PE=1 SV=1
142	H0YDT6_HUMAN	76	10801	1 (1)	1 (1)	0.32	Eukaryotic translation initiation factor 3 subunit F (Fragment) OS=Homo sapiens GN=EIF3F PE=1 SV=1
143	PGK1_HUMAN	75	44985	8 (2)	8 (2)	0.15	Phosphoglycerate kinase 1 OS=Homo sapiens GN=PGK1 PE=1 SV=3
144	A0A0D9SFL3_HUMAN	75	61662	11 (2)	9 (1)	0.05	RNA-binding protein EWS OS=Homo sapiens GN=EWSR1 PE=1 SV=1
145	NUP93_HUMAN	75	93943	11 (4)	10 (4)	0.15	Nuclear pore complex protein Nup93 OS=Homo sapiens GN=NUP93 PE=1 SV=2
146	KTN1_HUMAN	75	156464	18 (2)	14 (2)	0.04	Kinectin OS=Homo sapiens GN=KTN1 PE=1 SV=1
147	A0A087X117_HUMAN	74	140464	4 (2)	3 (2)	0.05	Nodal modulator 1 OS=Homo sapiens GN=NOMO1 PE=1 SV=1
148	RL7A_HUMAN	73	30148	8 (3)	7 (3)	0.37	60S ribosomal protein L7a OS=Homo sapiens GN=RPL7A PE=1 SV=2
149	A0A087X082_HUMAN	72	72939	8 (3)	6 (2)	0.09	Caprin-1 OS=Homo sapiens GN=CAPRIN1 PE=1 SV=1
150	A0A087WV47_HUMAN	72	51863	20 (6)	6 (2)	0.2	Ig gamma-1 chain C region OS=Homo sapiens GN=IGHG1 PE=1 SV=1
151	MOT4_HUMAN	72	50064	2 (2)	2 (2)	0.14	Monocarboxylate transporter 4 OS=Homo sapiens GN=SLC16A3 PE=1 SV=1
152	TRAP1_HUMAN	71	80345	7 (3)	6 (3)	0.13	Heat shock protein 75 kDa, mitochondrial OS=Homo sapiens GN=TRAP1 PE=1 SV=3
153	GT251_HUMAN	70	71933	11 (3)	10 (3)	0.14	Procollagen galactosyltransferase 1 OS=Homo sapiens GN=COLGALT1 PE=1 SV=1
154	PTGES_HUMAN	69	17319	3 (2)	2 (1)	0.2	Prostaglandin E synthase OS=Homo sapiens GN=PTGES PE=1 SV=2
155	BCAR3_HUMAN	69	93476	6 (3)	5 (2)	0.07	Breast cancer anti-estrogen resistance protein 3 OS=Homo sapiens GN=BCAR3 PE=1 SV=1
156	TCPZ_HUMAN	69	58444	13 (3)	9 (3)	0.18	T-complex protein 1 subunit zeta OS=Homo sapiens GN=CCT6A PE=1 SV=3
157	NU107_HUMAN	68	107048	9 (1)	8 (1)	0.03	Nuclear pore complex protein Nup107 OS=Homo sapiens GN=NUP107 PE=1 SV=1
158	ERIC3_HUMAN	67	169047	15 (4)	10 (1)	0.02	Glutamate-rich protein 3 OS=Homo sapiens GN=ERICH3 PE=2 SV=1
159	TGM2_HUMAN	67	78420	20 (3)	6 (3)	0.13	Protein-glutamine gamma-glutamyltransferase 2 OS=Homo sapiens GN=TGM2 PE=1 SV=2
160	PAIRB_HUMAN	66	44995	13 (2)	10 (2)	0.15	Plasminogen activator inhibitor 1 RNA-binding protein OS=Homo sapiens GN=SERBP1 PE=1 SV=2
161.1	E9PG15_HUMAN	66	17209	5 (2)	3 (2)	0.43	14-3-3 protein theta (Fragment) OS=Homo sapiens GN=YWHAQ PE=1 SV=1
161.2	1433E_HUMAN	36	29326	5 (2)	4 (2)	0.24	14-3-3 protein epsilon OS=Homo sapiens GN=YWHAE PE=1 SV=1
161.3	1433Z_HUMAN	29	27899	3 (2)	2 (2)	0.25	14-3-3 protein zeta/delta OS=Homo sapiens GN=YWHAZ PE=1 SV=1
162	DC1I2_HUMAN	66	71811	6 (3)	6 (3)	0.14	Cytoplasmic dynein 1 intermediate chain 2 OS=Homo sapiens GN=DYNC1I2 PE=1 SV=3
163	NSUN2_HUMAN	65	87214	10 (5)	10 (5)	0.2	tRNA (cytosine(34)-C(5))-methyltransferase OS=Homo sapiens GN=NSUN2 PE=1 SV=2
164	RBM14_HUMAN	65	69620	3 (1)	3 (1)	0.05	RNA-binding protein 14 OS=Homo sapiens GN=RBM14 PE=1 SV=2
165	H0YDD4_HUMAN	65	51511	4 (2)	4 (2)	0.13	Acetyltransferase component of pyruvate dehydrogenase complex (Fragment) OS=Homo sapiens GN=DLAT PE=1 SV=1
166	A0A0A0MRJ6_HUMAN	65	30524	2 (2)	2 (2)	0.23	Protein-L-isoaspartate O-methyltransferase OS=Homo sapiens GN=PCMT1 PE=1 SV=1
167	ODO2_HUMAN	64	49067	4 (2)	4 (2)	0.14	Dihydrolipoyllysine-residue succinyltransferase component of 2-oxoglutarate dehydrogenase complex, mitochondrial OS=Homo sapiens GN=DLST PE=1 SV=4
168	MPCP_HUMAN	64	40525	7 (3)	6 (2)	0.17	Phosphate carrier protein, mitochondrial OS=Homo sapiens GN=SLC25A3 PE=1 SV=2
169	EMC1_HUMAN	64	112145	7 (1)	6 (1)	0.03	ER membrane protein complex subunit 1 OS=Homo sapiens GN=EMC1 PE=1 SV=1
170	GNAI2_HUMAN	63	40995	4 (4)	3 (3)	0.26	Guanine nucleotide-binding protein G(i) subunit alpha-2 OS=Homo sapiens GN=GNAI2 PE=1 SV=3
171	NSF_HUMAN	63	83055	13 (3)	10 (3)	0.12	Vesicle-fusing ATPase OS=Homo sapiens GN=NSF PE=1 SV=3
172	DESP_HUMAN	62	334021	48 (5)	39 (5)	0.05	Desmoplakin OS=Homo sapiens GN=DSP PE=1 SV=3
173	SYDC_HUMAN	62	57499	16 (3)	14 (3)	0.18	Aspartate--tRNA ligase, cytoplasmic OS=Homo sapiens GN=DARS PE=1 SV=2
174	IF2A_HUMAN	61	36374	5 (1)	3 (1)	0.09	Eukaryotic translation initiation factor 2 subunit 1 OS=Homo sapiens GN=EIF2S1 PE=1 SV=3
175	RS4X_HUMAN	61	29807	16 (4)	11 (3)	0.37	40S ribosomal protein S4, X isoform OS=Homo sapiens GN=RPS4X PE=1 SV=2
176	I3L397_HUMAN	61	16336	6 (4)	3 (2)	0.76	Eukaryotic translation initiation factor 5A (Fragment) OS=Homo sapiens GN=EIF5A PE=1 SV=7
177	NONO_HUMAN	61	54311	7 (1)	5 (1)	0.06	Non-POU domain-containing octamer-binding protein OS=Homo sapiens GN=NONO PE=1 SV=4
178	KV112_HUMAN	60	12233	3 (2)	1 (1)	0.28	Ig kappa chain V-I region Kue OS=Homo sapiens PE=1 SV=1
179	DHCR7_HUMAN	60	55195	12 (3)	8 (3)	0.19	7-dehydrocholesterol reductase OS=Homo sapiens GN=DHCR7 PE=1 SV=1
180.1	PFKAP_HUMAN	60	86454	10 (3)	8 (3)	0.12	ATP-dependent 6-phosphofructokinase, platelet type OS=Homo sapiens GN=PFKP PE=1 SV=2
180.2	PFKAL_HUMAN	26	85762	4 (2)	4 (2)	0.08	ATP-dependent 6-phosphofructokinase, liver type OS=Homo sapiens GN=PFKL PE=1 SV=6
181	A0A087WZ27_HUMAN	60	14557	2 (2)	2 (2)	0.52	Zinc finger protein 90 OS=Homo sapiens GN=ZNF90 PE=4 SV=2
182	H0YA96_HUMAN	60	24078	6 (2)	4 (2)	0.3	Heterogeneous nuclear ribonucleoprotein D0 (Fragment) OS=Homo sapiens GN=HNRNPD PE=1 SV=1
183	H0Y9V7_HUMAN	59	100184	4 (1)	4 (1)	0.03	Calcium-transporting ATPase type 2C member 1 (Fragment) OS=Homo sapiens GN=ATP2C1 PE=1 SV=1
184	P5CS_HUMAN	59	87989	14 (2)	5 (2)	0.08	Delta-1-pyrroline-5-carboxylate synthase OS=Homo sapiens GN=ALDH18A1 PE=1 SV=2
185	IF2GL_HUMAN	59	51766	6 (1)	5 (1)	0.06	Putative eukaryotic translation initiation factor 2 subunit 3-like protein OS=Homo sapiens GN=EIF2S3L PE=5 SV=2
186	MCM6_HUMAN	59	93801	8 (2)	8 (2)	0.07	DNA replication licensing factor MCM6 OS=Homo sapiens GN=MCM6 PE=1 SV=1
187	PYRG1_HUMAN	58	67332	5 (1)	4 (1)	0.05	CTP synthase 1 OS=Homo sapiens GN=CTPS1 PE=1 SV=2
188	TNPO1_HUMAN	58	103771	5 (2)	5 (2)	0.06	Transportin-1 OS=Homo sapiens GN=TNPO1 PE=1 SV=2
189	STT3B_HUMAN	58	94241	8 (2)	6 (2)	0.07	Dolichyl-diphosphooligosaccharide--protein glycosyltransferase subunit STT3B OS=Homo sapiens GN=STT3B PE=1 SV=1
190	TBL1R_HUMAN	58	56187	3 (1)	2 (1)	0.06	F-box-like/WD repeat-containing protein TBL1XR1 OS=Homo sapiens GN=TBL1XR1 PE=1 SV=1
191	SFPQ_HUMAN	57	76216	16 (3)	12 (2)	0.09	Splicing factor, proline- and glutamine-rich OS=Homo sapiens GN=SFPQ PE=1 SV=2
192	RL8_HUMAN	57	28235	4 (2)	4 (2)	0.25	60S ribosomal protein L8 OS=Homo sapiens GN=RPL8 PE=1 SV=2
193	DDX3Y_HUMAN	57	73564	11 (3)	9 (3)	0.14	ATP-dependent RNA helicase DDX3Y OS=Homo sapiens GN=DDX3Y PE=1 SV=2
194	AMPL_HUMAN	57	56530	7 (2)	7 (2)	0.12	Cytosol aminopeptidase OS=Homo sapiens GN=LAP3 PE=1 SV=3
195	QCR1_HUMAN	57	53297	5 (1)	5 (1)	0.06	Cytochrome b-c1 complex subunit 1, mitochondrial OS=Homo sapiens GN=UQCRC1 PE=1 SV=3
196	H3BUX2_HUMAN	57	15878	3 (2)	3 (2)	0.47	Cytochrome b5 type B OS=Homo sapiens GN=CYB5B PE=1 SV=1
197	SF3B1_HUMAN	56	146479	10 (2)	10 (2)	0.05	Splicing factor 3B subunit 1 OS=Homo sapiens GN=SF3B1 PE=1 SV=3
198	IMB1_HUMAN	56	98420	10 (5)	10 (5)	0.18	Importin subunit beta-1 OS=Homo sapiens GN=KPNB1 PE=1 SV=2
199	ESYT1_HUMAN	56	123293	4 (1)	4 (1)	0.03	Extended synaptotagmin-1 OS=Homo sapiens GN=ESYT1 PE=1 SV=1
200	ROA1_HUMAN	56	38837	7 (2)	7 (2)	0.18	Heterogeneous nuclear ribonucleoprotein A1 OS=Homo sapiens GN=HNRNPA1 PE=1 SV=5
201	E5RI99_HUMAN	56	12819	1 (1)	1 (1)	0.27	60S ribosomal protein L30 (Fragment) OS=Homo sapiens GN=RPL30 PE=1 SV=1
202	GANAB_HUMAN	56	107263	10 (2)	8 (1)	0.03	Neutral alpha-glucosidase AB OS=Homo sapiens GN=GANAB PE=1 SV=3
203	MYO1E_HUMAN	56	127552	8 (2)	8 (2)	0.05	Unconventional myosin-Ie OS=Homo sapiens GN=MYO1E PE=1 SV=2
204	LETM1_HUMAN	56	83986	4 (1)	4 (1)	0.04	LETM1 and EF-hand domain-containing protein 1, mitochondrial OS=Homo sapiens GN=LETM1 PE=1 SV=1
205	DNJA1_HUMAN	55	45581	1 (1)	1 (1)	0.07	DnaJ homolog subfamily A member 1 OS=Homo sapiens GN=DNAJA1 PE=1 SV=2
206	ABCF1_HUMAN	55	96323	10 (2)	9 (2)	0.07	ATP-binding cassette sub-family F member 1 OS=Homo sapiens GN=ABCF1 PE=1 SV=2
207	DDX21_HUMAN	55	87804	12 (2)	8 (2)	0.08	Nucleolar RNA helicase 2 OS=Homo sapiens GN=DDX21 PE=1 SV=5
208	U5S1_HUMAN	55	110336	6 (2)	5 (2)	0.06	116 kDa U5 small nuclear ribonucleoprotein component OS=Homo sapiens GN=EFTUD2 PE=1 SV=1
209	RLA2_HUMAN	54	11658	1 (1)	1 (1)	0.3	60S acidic ribosomal protein P2 OS=Homo sapiens GN=RPLP2 PE=1 SV=1
210	SYIM_HUMAN	54	114688	2 (1)	2 (1)	0.03	Isoleucine--tRNA ligase, mitochondrial OS=Homo sapiens GN=IARS2 PE=1 SV=2
211	ACLY_HUMAN	54	121674	10 (1)	6 (1)	0.03	ATP-citrate synthase OS=Homo sapiens GN=ACLY PE=1 SV=3
212	PSMD2_HUMAN	54	100877	9 (4)	9 (4)	0.14	26S proteasome non-ATPase regulatory subunit 2 OS=Homo sapiens GN=PSMD2 PE=1 SV=3
213	G3BP1_HUMAN	54	52189	5 (2)	4 (2)	0.13	Ras GTPase-activating protein-binding protein 1 OS=Homo sapiens GN=G3BP1 PE=1 SV=1
214	RAN_HUMAN	54	24579	6 (2)	5 (2)	0.29	GTP-binding nuclear protein Ran OS=Homo sapiens GN=RAN PE=1 SV=3
215	FUS_HUMAN	54	53622	10 (3)	8 (2)	0.13	RNA-binding protein FUS OS=Homo sapiens GN=FUS PE=1 SV=1
216	OAT_HUMAN	53	48846	5 (1)	4 (1)	0.07	Ornithine aminotransferase, mitochondrial OS=Homo sapiens GN=OAT PE=1 SV=1
217	ILF3_HUMAN	53	95678	7 (2)	7 (2)	0.07	Interleukin enhancer-binding factor 3 OS=Homo sapiens GN=ILF3 PE=1 SV=3
218	F120A_HUMAN	53	123008	3 (1)	3 (1)	0.03	Constitutive coactivator of PPAR-gamma-like protein 1 OS=Homo sapiens GN=FAM120A PE=1 SV=2
219	A0A0A6YYL6_HUMAN	53	26698	4 (2)	3 (2)	0.26	Protein RPL17-C18orf32 OS=Homo sapiens GN=RPL17-C18orf32 PE=3 SV=1
220	KINH_HUMAN	52	110358	11 (3)	10 (3)	0.09	Kinesin-1 heavy chain OS=Homo sapiens GN=KIF5B PE=1 SV=1
221	H7BYV1_HUMAN	52	8249	3 (1)	2 (1)	0.43	Interferon-induced transmembrane protein 2 (Fragment) OS=Homo sapiens GN=IFITM2 PE=4 SV=1
222	LDHA_HUMAN	52	36950	4 (1)	4 (1)	0.09	L-lactate dehydrogenase A chain OS=Homo sapiens GN=LDHA PE=1 SV=2
223	TRY3_HUMAN	52	33306	5 (1)	4 (1)	0.1	Trypsin-3 OS=Homo sapiens GN=PRSS3 PE=1 SV=2
224	RS6_HUMAN	52	28834	3 (2)	3 (2)	0.24	40S ribosomal protein S6 OS=Homo sapiens GN=RPS6 PE=1 SV=1
225	A0A0C4DG17_HUMAN	51	33464	3 (2)	3 (2)	0.21	40S ribosomal protein SA OS=Homo sapiens GN=RPSA PE=1 SV=1
226	A0A0J9YX90_HUMAN	51	31642	4 (1)	4 (1)	0.11	Glucose-6-phosphate isomerase (Fragment) OS=Homo sapiens GN=GPI PE=1 SV=1
227	A0A0C4DGS1_HUMAN	51	48883	3 (3)	2 (2)	0.14	Dolichyl-diphosphooligosaccharide--protein glycosyltransferase 48 kDa subunit OS=Homo sapiens GN=DDOST PE=1 SV=1
228	NCPR_HUMAN	51	77097	7 (2)	7 (2)	0.09	NADPH--cytochrome P450 reductase OS=Homo sapiens GN=POR PE=1 SV=2
229	PRDX6_HUMAN	51	25133	4 (2)	3 (2)	0.28	Peroxiredoxin-6 OS=Homo sapiens GN=PRDX6 PE=1 SV=3
230	ALDOA_HUMAN	51	39851	5 (1)	4 (1)	0.08	Fructose-bisphosphate aldolase A OS=Homo sapiens GN=ALDOA PE=1 SV=2
231	H14_HUMAN	51	21852	9 (2)	8 (2)	0.33	Histone H1.4 OS=Homo sapiens GN=HIST1H1E PE=1 SV=2
232	PSA_HUMAN	51	103895	8 (4)	7 (4)	0.13	Puromycin-sensitive aminopeptidase OS=Homo sapiens GN=NPEPPS PE=1 SV=2
233	RS3A_HUMAN	50	30154	11 (3)	8 (3)	0.37	40S ribosomal protein S3a OS=Homo sapiens GN=RPS3A PE=1 SV=2
234	J3QQ67_HUMAN	50	21940	8 (2)	5 (2)	0.33	60S ribosomal protein L18 (Fragment) OS=Homo sapiens GN=RPL18 PE=1 SV=1
235	H0Y4R1_HUMAN	50	51549	6 (1)	6 (1)	0.06	Inosine-5'-monophosphate dehydrogenase 2 (Fragment) OS=Homo sapiens GN=IMPDH2 PE=1 SV=1
236	RS25_HUMAN	49	13791	6 (2)	4 (1)	0.25	40S ribosomal protein S25 OS=Homo sapiens GN=RPS25 PE=1 SV=1
237	PCBP1_HUMAN	49	37987	4 (1)	4 (1)	0.09	Poly(rC)-binding protein 1 OS=Homo sapiens GN=PCBP1 PE=1 SV=2
238	HTSF1_HUMAN	49	86371	4 (1)	4 (1)	0.04	HIV Tat-specific factor 1 OS=Homo sapiens GN=HTATSF1 PE=1 SV=1
239	COPB2_HUMAN	49	103278	6 (3)	6 (3)	0.1	Coatomer subunit beta' OS=Homo sapiens GN=COPB2 PE=1 SV=2
240	COF2_HUMAN	49	18839	6 (1)	4 (1)	0.18	Cofilin-2 OS=Homo sapiens GN=CFL2 PE=1 SV=1
241	FILA2_HUMAN	48	249296	8 (1)	5 (1)	0.01	Filaggrin-2 OS=Homo sapiens GN=FLG2 PE=1 SV=1
242	MOES_HUMAN	47	67892	14 (2)	13 (2)	0.1	Moesin OS=Homo sapiens GN=MSN PE=1 SV=3
243	STML2_HUMAN	47	38624	3 (2)	3 (2)	0.18	Stomatin-like protein 2, mitochondrial OS=Homo sapiens GN=STOML2 PE=1 SV=1
244	CND3_HUMAN	47	115345	5 (1)	4 (1)	0.03	Condensin complex subunit 3 OS=Homo sapiens GN=NCAPG PE=1 SV=1
245	LRC59_HUMAN	47	35308	9 (3)	7 (2)	0.2	Leucine-rich repeat-containing protein 59 OS=Homo sapiens GN=LRRC59 PE=1 SV=1
246	G3V1J5_HUMAN	46	91382	8 (2)	7 (2)	0.07	Exosome complex exonuclease RRP44 OS=Homo sapiens GN=DIS3 PE=1 SV=1
247	PYC_HUMAN	46	130293	14 (3)	12 (3)	0.08	Pyruvate carboxylase, mitochondrial OS=Homo sapiens GN=PC PE=1 SV=2
248	A0A0D9SFS3_HUMAN	46	114439	11 (3)	8 (3)	0.09	2-oxoglutarate dehydrogenase, mitochondrial OS=Homo sapiens GN=OGDH PE=1 SV=1
249	DHX15_HUMAN	45	91673	6 (1)	4 (1)	0.04	Pre-mRNA-splicing factor ATP-dependent RNA helicase DHX15 OS=Homo sapiens GN=DHX15 PE=1 SV=2
250	MGST1_HUMAN	45	17644	2 (2)	2 (2)	0.42	Microsomal glutathione S-transferase 1 OS=Homo sapiens GN=MGST1 PE=1 SV=1
251	CLP1L_HUMAN	45	62531	2 (1)	2 (1)	0.05	Cleft lip and palate transmembrane protein 1-like protein OS=Homo sapiens GN=CLPTM1L PE=1 SV=1
252	MCM4_HUMAN	45	97068	7 (1)	7 (1)	0.03	DNA replication licensing factor MCM4 OS=Homo sapiens GN=MCM4 PE=1 SV=5
253	U3KQK0_HUMAN	45	18792	9 (1)	6 (1)	0.18	Histone H2B OS=Homo sapiens GN=HIST1H2BN PE=1 SV=1
254	QCR2_HUMAN	44	48584	3 (1)	3 (1)	0.07	Cytochrome b-c1 complex subunit 2, mitochondrial OS=Homo sapiens GN=UQCRC2 PE=1 SV=3
255	A0A024R4M0_HUMAN	44	22635	8 (2)	7 (2)	0.32	40S ribosomal protein S9 OS=Homo sapiens GN=RPS9 PE=1 SV=1
256	TPIS_HUMAN	44	31057	5 (1)	3 (1)	0.11	Triosephosphate isomerase OS=Homo sapiens GN=TPI1 PE=1 SV=3
257	PSMD3_HUMAN	44	61054	4 (1)	3 (1)	0.05	26S proteasome non-ATPase regulatory subunit 3 OS=Homo sapiens GN=PSMD3 PE=1 SV=2
258	EIF3D_HUMAN	43	64560	8 (1)	5 (1)	0.05	Eukaryotic translation initiation factor 3 subunit D OS=Homo sapiens GN=EIF3D PE=1 SV=1
259	RBBP7_HUMAN	43	48132	4 (1)	2 (1)	0.07	Histone-binding protein RBBP7 OS=Homo sapiens GN=RBBP7 PE=1 SV=1
260	K7ELC7_HUMAN	43	16460	2 (1)	2 (1)	0.21	60S ribosomal protein L27 (Fragment) OS=Homo sapiens GN=RPL27 PE=1 SV=1
261	STIP1_HUMAN	42	63227	8 (1)	7 (1)	0.05	Stress-induced-phosphoprotein 1 OS=Homo sapiens GN=STIP1 PE=1 SV=1
262	RAI3_HUMAN	42	40624	1 (1)	1 (1)	0.08	Retinoic acid-induced protein 3 OS=Homo sapiens GN=GPRC5A PE=1 SV=2
263	STT3A_HUMAN	42	81104	8 (3)	6 (3)	0.13	Dolichyl-diphosphooligosaccharide--protein glycosyltransferase subunit STT3A OS=Homo sapiens GN=STT3A PE=1 SV=2
264	PLAP_HUMAN	41	88641	4 (1)	3 (1)	0.04	Phospholipase A-2-activating protein OS=Homo sapiens GN=PLAA PE=1 SV=2
265	RUVB2_HUMAN	40	51296	6 (1)	4 (1)	0.06	RuvB-like 2 OS=Homo sapiens GN=RUVBL2 PE=1 SV=3
266	B4DR61_HUMAN	40	53371	3 (2)	3 (2)	0.13	Protein transport protein Sec61 subunit alpha isoform 1 OS=Homo sapiens GN=SEC61A1 PE=1 SV=1
267	PLIN3_HUMAN	39	47217	4 (1)	2 (1)	0.07	Perilipin-3 OS=Homo sapiens GN=PLIN3 PE=1 SV=3
268	SCRB1_HUMAN	39	61636	7 (2)	5 (1)	0.05	Scavenger receptor class B member 1 OS=Homo sapiens GN=SCARB1 PE=1 SV=1
269	PDIA6_HUMAN	39	48490	5 (1)	5 (1)	0.07	Protein disulfide-isomerase A6 OS=Homo sapiens GN=PDIA6 PE=1 SV=1
270	SPB12_HUMAN	39	46646	2 (1)	2 (1)	0.07	Serpin B12 OS=Homo sapiens GN=SERPINB12 PE=1 SV=1
271	LONM_HUMAN	39	106936	11 (2)	8 (2)	0.06	Lon protease homolog, mitochondrial OS=Homo sapiens GN=LONP1 PE=1 SV=2
272	RS13_HUMAN	38	17212	6 (3)	4 (3)	0.71	40S ribosomal protein S13 OS=Homo sapiens GN=RPS13 PE=1 SV=2
273	H0Y9R4_HUMAN	38	10264	4 (1)	4 (1)	0.34	60S ribosomal protein L9 (Fragment) OS=Homo sapiens GN=RPL9 PE=1 SV=1
274	CQ100_HUMAN	38	18104	1 (1)	1 (1)	0.19	Uncharacterized protein C17orf100 OS=Homo sapiens GN=C17orf100 PE=2 SV=1
275	KPRP_HUMAN	38	67172	1 (1)	1 (1)	0.05	Keratinocyte proline-rich protein OS=Homo sapiens GN=KPRP PE=1 SV=1
276	J3QT27_HUMAN	38	34649	12 (2)	7 (1)	0.1	Poly(rC)-binding protein 3 (Fragment) OS=Homo sapiens GN=PCBP3 PE=1 SV=1
277	CCM2_HUMAN	37	49263	5 (1)	3 (1)	0.07	Cerebral cavernous malformations 2 protein OS=Homo sapiens GN=CCM2 PE=1 SV=1
278	ABCD3_HUMAN	37	75941	8 (1)	7 (1)	0.04	ATP-binding cassette sub-family D member 3 OS=Homo sapiens GN=ABCD3 PE=1 SV=1
279	DHE3_HUMAN	37	61701	19 (1)	5 (1)	0.05	Glutamate dehydrogenase 1, mitochondrial OS=Homo sapiens GN=GLUD1 PE=1 SV=2
280	A0A087WX59_HUMAN	36	37652	2 (1)	2 (1)	0.09	Proteasomal ubiquitin receptor ADRM1 OS=Homo sapiens GN=ADRM1 PE=1 SV=1
281	RS19_HUMAN	36	16051	7 (3)	5 (2)	0.47	40S ribosomal protein S19 OS=Homo sapiens GN=RPS19 PE=1 SV=2
282	RBM25_HUMAN	36	100467	8 (3)	7 (3)	0.1	RNA-binding protein 25 OS=Homo sapiens GN=RBM25 PE=1 SV=3
283	KGP2_HUMAN	36	88061	12 (1)	9 (1)	0.04	cGMP-dependent protein kinase 2 OS=Homo sapiens GN=PRKG2 PE=1 SV=1
284	AT1B3_HUMAN	36	31834	5 (2)	4 (2)	0.22	Sodium/potassium-transporting ATPase subunit beta-3 OS=Homo sapiens GN=ATP1B3 PE=1 SV=1
285	PPIA_HUMAN	36	18229	5 (2)	4 (1)	0.19	Peptidyl-prolyl cis-trans isomerase A OS=Homo sapiens GN=PPIA PE=1 SV=2
286	A0A0C4DG40_HUMAN	36	1011226	54 (1)	48 (1)		Nesprin-1 OS=Homo sapiens GN=SYNE1 PE=1 SV=1
287	C1QBP_HUMAN	36	31742	2 (1)	1 (1)	0.1	Complement component 1 Q subcomponent-binding protein, mitochondrial OS=Homo sapiens GN=C1QBP PE=1 SV=1
288	RAB1A_HUMAN	36	22891	6 (1)	6 (1)	0.15	Ras-related protein Rab-1A OS=Homo sapiens GN=RAB1A PE=1 SV=3
289	M0QZC5_HUMAN	35	14103	6 (1)	6 (1)	0.24	40S ribosomal protein S11 OS=Homo sapiens GN=RPS11 PE=1 SV=1
290	PDIA3_HUMAN	35	57146	7 (1)	5 (1)	0.06	Protein disulfide-isomerase A3 OS=Homo sapiens GN=PDIA3 PE=1 SV=4
291	RL7_HUMAN	35	29264	16 (2)	11 (2)	0.24	60S ribosomal protein L7 OS=Homo sapiens GN=RPL7 PE=1 SV=1
292	H0YN73_HUMAN	35	7034	2 (1)	2 (1)	0.51	40S ribosomal protein S17 (Fragment) OS=Homo sapiens GN=RPS17 PE=1 SV=1
293	NAT10_HUMAN	34	116569	4 (1)	4 (1)	0.03	RNA cytidine acetyltransferase OS=Homo sapiens GN=NAT10 PE=1 SV=2
294	U2AF2_HUMAN	34	53809	6 (2)	4 (2)	0.13	Splicing factor U2AF 65 kDa subunit OS=Homo sapiens GN=U2AF2 PE=1 SV=4
295	PGRC1_HUMAN	34	21772	3 (2)	3 (2)	0.33	Membrane-associated progesterone receptor component 1 OS=Homo sapiens GN=PGRMC1 PE=1 SV=3
296	RL34_HUMAN	34	13513	6 (2)	5 (2)	0.57	60S ribosomal protein L34 OS=Homo sapiens GN=RPL34 PE=1 SV=3
297	K7EMH1_HUMAN	34	10416	3 (1)	3 (1)	0.33	60S ribosomal protein L22 (Fragment) OS=Homo sapiens GN=RPL22 PE=1 SV=1
298	DIP2B_HUMAN	34	173606	12 (2)	9 (1)	0.02	Disco-interacting protein 2 homolog B OS=Homo sapiens GN=DIP2B PE=1 SV=3
299	GUAA_HUMAN	34	77408	6 (1)	6 (1)	0.04	GMP synthase [glutamine-hydrolyzing] OS=Homo sapiens GN=GMPS PE=1 SV=1
300	PLOD3_HUMAN	33	85302	7 (1)	7 (1)	0.04	Procollagen-lysine,2-oxoglutarate 5-dioxygenase 3 OS=Homo sapiens GN=PLOD3 PE=1 SV=1
301	ASSY_HUMAN	33	46786	3 (1)	3 (1)	0.07	Argininosuccinate synthase OS=Homo sapiens GN=ASS1 PE=1 SV=2
302	A0A087WZZ5_HUMAN	33	97639	13 (2)	8 (2)	0.07	Splicing factor 3B subunit 2 OS=Homo sapiens GN=SF3B2 PE=1 SV=1
303	2AAA_HUMAN	33	66065	10 (1)	9 (1)	0.05	Serine/threonine-protein phosphatase 2A 65 kDa regulatory subunit A alpha isoform OS=Homo sapiens GN=PPP2R1A PE=1 SV=4
304	TFE2_HUMAN	32	67673	4 (2)	3 (1)	0.05	Transcription factor E2-alpha OS=Homo sapiens GN=TCF3 PE=1 SV=1
305	PRDX3_HUMAN	32	28017	2 (1)	2 (1)	0.12	Thioredoxin-dependent peroxide reductase, mitochondrial OS=Homo sapiens GN=PRDX3 PE=1 SV=3
306	A0A0U1RR32_HUMAN	29	18470	6 (2)	5 (2)	0.4	Histone H2A OS=Homo sapiens GN=hCG_2039566 PE=3 SV=1
307	CMC1_HUMAN	32	75114	3 (1)	3 (1)	0.04	Calcium-binding mitochondrial carrier protein Aralar1 OS=Homo sapiens GN=SLC25A12 PE=1 SV=2
308	AMRP_HUMAN	32	41441	2 (1)	2 (1)	0.08	Alpha-2-macroglobulin receptor-associated protein OS=Homo sapiens GN=LRPAP1 PE=1 SV=1
309	H0YDU4_HUMAN	31	27960	3 (1)	3 (1)	0.12	Nucleolar protein 56 (Fragment) OS=Homo sapiens GN=NOP56 PE=1 SV=1
310	RHOA_HUMAN	31	22096	2 (1)	2 (1)	0.15	Transforming protein RhoA OS=Homo sapiens GN=RHOA PE=1 SV=1
311	G8JLD5_HUMAN	31	80085	7 (1)	6 (1)	0.04	Dynamin-1-like protein OS=Homo sapiens GN=DNM1L PE=1 SV=1
312	G3V588_HUMAN	31	19678	3 (1)	3 (1)	0.17	Inositol-tetrakisphosphate 1-kinase (Fragment) OS=Homo sapiens GN=ITPK1 PE=1 SV=1
313	FILA_HUMAN	31	435036	20 (1)	17 (1)	0.01	Filaggrin OS=Homo sapiens GN=FLG PE=1 SV=3
314	LEG1_HUMAN	31	15048	1 (1)	1 (1)	0.23	Galectin-1 OS=Homo sapiens GN=LGALS1 PE=1 SV=2
315	A8MXP9_HUMAN	31	100419	9 (2)	9 (2)	0.07	Matrin-3 OS=Homo sapiens GN=MATR3 PE=1 SV=1
316	MATN4_HUMAN	31	70210	5 (1)	3 (1)	0.05	Matrilin-4 OS=Homo sapiens GN=MATN4 PE=1 SV=3
317	AIFM1_HUMAN	31	67144	9 (2)	8 (2)	0.1	Apoptosis-inducing factor 1, mitochondrial OS=Homo sapiens GN=AIFM1 PE=1 SV=1
318	SHRM3_HUMAN	30	218321	14 (1)	9 (1)	0.01	Protein Shroom3 OS=Homo sapiens GN=SHROOM3 PE=1 SV=2
319	RL35_HUMAN	30	14543	6 (1)	3 (1)	0.23	60S ribosomal protein L35 OS=Homo sapiens GN=RPL35 PE=1 SV=2
320	A0A0C4DH01_HUMAN	30	76410	4 (1)	3 (1)	0.04	DNA-directed RNA polymerase III subunit RPC5 OS=Homo sapiens GN=POLR3E PE=1 SV=1
321	ABLM1_HUMAN	30	89513	5 (1)	5 (1)	0.04	Actin-binding LIM protein 1 OS=Homo sapiens GN=ABLIM1 PE=1 SV=3
322	E9PIE4_HUMAN	30	29157	3 (1)	2 (1)	0.11	Mitochondrial carrier homolog 2 (Fragment) OS=Homo sapiens GN=MTCH2 PE=1 SV=7
323	B1AKQ8_HUMAN	30	12391	2 (1)	2 (1)	0.28	Guanine nucleotide-binding protein G(I)/G(S)/G(T) subunit beta-1 (Fragment) OS=Homo sapiens GN=GNB1 PE=1 SV=7
324	SEC63_HUMAN	30	88341	6 (1)	6 (1)	0.04	Translocation protein SEC63 homolog OS=Homo sapiens GN=SEC63 PE=1 SV=2
325	M0QZN2_HUMAN	30	14868	1 (1)	1 (1)	0.23	40S ribosomal protein S5 OS=Homo sapiens GN=RPS5 PE=1 SV=1
326	CLCC1_HUMAN	29	62667	7 (1)	6 (1)	0.05	Chloride channel CLIC-like protein 1 OS=Homo sapiens GN=CLCC1 PE=1 SV=1
327	GTR1_HUMAN	29	54391	5 (1)	4 (1)	0.06	Solute carrier family 2, facilitated glucose transporter member 1 OS=Homo sapiens GN=SLC2A1 PE=1 SV=2
328	F8WEL9_HUMAN	29	14017	5 (2)	2 (1)	0.24	Cytochrome c oxidase assembly protein COX19 OS=Homo sapiens GN=COX19 PE=1 SV=1
329	TOIP1_HUMAN	29	66379	4 (1)	4 (1)	0.05	Torsin-1A-interacting protein 1 OS=Homo sapiens GN=TOR1AIP1 PE=1 SV=2
330	ECHB_HUMAN	29	51547	7 (1)	4 (1)	0.06	Trifunctional enzyme subunit beta, mitochondrial OS=Homo sapiens GN=HADHB PE=1 SV=3
331	COX2_HUMAN	29	25719	3 (1)	2 (1)	0.13	Cytochrome c oxidase subunit 2 OS=Homo sapiens GN=MT-CO2 PE=1 SV=1
332	I3L3P7_HUMAN	29	11584	3 (1)	3 (1)	0.3	40S ribosomal protein S15a OS=Homo sapiens GN=RPS15A PE=1 SV=1
333	ARF5_HUMAN	28	20631	5 (1)	3 (1)	0.16	ADP-ribosylation factor 5 OS=Homo sapiens GN=ARF5 PE=1 SV=2
334	E7ESW6_HUMAN	28	340017	20 (1)	14 (1)	0.01	WD repeat-containing protein 87 OS=Homo sapiens GN=WDR87 PE=1 SV=2
335	SEPT3_HUMAN	28	40963	3 (1)	3 (1)	0.08	Neuronal-specific septin-3 OS=Homo sapiens GN=SEPT3 PE=1 SV=3
336	SF01_HUMAN	28	68514	1 (1)	1 (1)	0.05	Splicing factor 1 OS=Homo sapiens GN=SF1 PE=1 SV=4
337	H0Y859_HUMAN	28	115288	8 (1)	4 (1)	0.03	A disintegrin and metalloproteinase with thrombospondin motifs 9 (Fragment) OS=Homo sapiens GN=ADAMTS9 PE=4 SV=1
338	E9PNW5_HUMAN	28	83896	11 (1)	5 (1)	0.04	Uncharacterized protein C4orf50 OS=Homo sapiens GN=C4orf50 PE=4 SV=1
339	MGST2_HUMAN	28	16781	1 (1)	1 (1)	0.2	Microsomal glutathione S-transferase 2 OS=Homo sapiens GN=MGST2 PE=1 SV=1
340	BEX5_HUMAN	28	12651	7 (2)	2 (1)	0.61	Protein BEX5 OS=Homo sapiens GN=BEX5 PE=1 SV=1
341	T200B_HUMAN	27	33072	9 (1)	5 (1)	0.1	Transmembrane protein 200B OS=Homo sapiens GN=TMEM200B PE=2 SV=1
342	A0A0A0MS20_HUMAN	27	49621	12 (1)	7 (1)	0.07	Leukocyte immunoglobulin-like receptor subfamily B member 4 OS=Homo sapiens GN=LILRB4 PE=1 SV=1
343	SPIT2_HUMAN	27	28951	2 (1)	2 (1)	0.11	Kunitz-type protease inhibitor 2 OS=Homo sapiens GN=SPINT2 PE=1 SV=2
344	B7Z676_HUMAN	27	45653	3 (1)	2 (1)	0.07	Mitochondrial sodium/hydrogen exchanger 9B2 OS=Homo sapiens GN=SLC9B2 PE=1 SV=1
345	GOLI4_HUMAN	27	81888	2 (1)	2 (1)	0.04	Golgi integral membrane protein 4 OS=Homo sapiens GN=GOLIM4 PE=1 SV=1
346	LDHB_HUMAN	27	36900	9 (1)	9 (1)	0.09	L-lactate dehydrogenase B chain OS=Homo sapiens GN=LDHB PE=1 SV=2
347	COPB_HUMAN	27	108214	5 (2)	5 (2)	0.06	Coatomer subunit beta OS=Homo sapiens GN=COPB1 PE=1 SV=3
348	H7C538_HUMAN	27	39803	1 (1)	1 (1)	0.08	Calcium-dependent secretion activator 1 (Fragment) OS=Homo sapiens GN=CADPS PE=1 SV=1
349	ITA5_HUMAN	26	115605	3 (1)	3 (1)	0.03	Integrin alpha-5 OS=Homo sapiens GN=ITGA5 PE=1 SV=2
350	EIF3G_HUMAN	26	35874	3 (1)	3 (1)	0.09	Eukaryotic translation initiation factor 3 subunit G OS=Homo sapiens GN=EIF3G PE=1 SV=2
351	H7C3X8_HUMAN	26	57610	5 (1)	4 (1)	0.06	Serine/threonine-protein kinase SIK3 (Fragment) OS=Homo sapiens GN=SIK3 PE=1 SV=1
352	RAB7A_HUMAN	26	23760	2 (1)	2 (1)	0.14	Ras-related protein Rab-7a OS=Homo sapiens GN=RAB7A PE=1 SV=1
353	DHB4_HUMAN	26	80092	4 (1)	3 (1)	0.04	Peroxisomal multifunctional enzyme type 2 OS=Homo sapiens GN=HSD17B4 PE=1 SV=3
354	NUMA1_HUMAN	26	239199	26 (1)	19 (1)	0.01	Nuclear mitotic apparatus protein 1 OS=Homo sapiens GN=NUMA1 PE=1 SV=2
355	ATPO_HUMAN	26	23377	5 (1)	5 (1)	0.14	ATP synthase subunit O, mitochondrial OS=Homo sapiens GN=ATP5O PE=1 SV=1
356	A0A087WV18_HUMAN	26	59681	3 (1)	3 (1)	0.06	Polypeptide N-acetylgalactosaminyltransferase OS=Homo sapiens GN=WBSCR17 PE=1 SV=1
357	SAM50_HUMAN	25	52342	1 (1)	1 (1)	0.06	Sorting and assembly machinery component 50 homolog OS=Homo sapiens GN=SAMM50 PE=1 SV=3
358	LG3BP_HUMAN	25	66202	4 (1)	3 (1)	0.05	Galectin-3-binding protein OS=Homo sapiens GN=LGALS3BP PE=1 SV=1
359	CUL4B_HUMAN	25	104486	8 (1)	6 (1)	0.03	Cullin-4B OS=Homo sapiens GN=CUL4B PE=1 SV=4
360	ADCYA_HUMAN	25	189592	9 (1)	7 (1)	0.02	Adenylate cyclase type 10 OS=Homo sapiens GN=ADCY10 PE=1 SV=3
361	ASAP2_HUMAN	25	112835	7 (1)	5 (1)	0.03	Arf-GAP with SH3 domain, ANK repeat and PH domain-containing protein 2 OS=Homo sapiens GN=ASAP2 PE=1 SV=3
362	DX39A_HUMAN	25	49611	10 (1)	7 (1)	0.07	ATP-dependent RNA helicase DDX39A OS=Homo sapiens GN=DDX39A PE=1 SV=2
363	K7EM46_HUMAN	25	68977	13 (1)	8 (1)	0.05	Protein hinderin (Fragment) OS=Homo sapiens GN=KIAA1328 PE=1 SV=1
364	RS26L_HUMAN	25	13336	1 (1)	1 (1)	0.26	Putative 40S ribosomal protein S26-like 1 OS=Homo sapiens GN=RPS26P11 PE=5 SV=1
365	F5GYH7_HUMAN	25	6008	2 (1)	2 (1)	0.6	Ras-related protein Rap-1b (Fragment) OS=Homo sapiens GN=RAP1B PE=1 SV=1
366	E9PNM1_HUMAN	25	47768	7 (1)	4 (1)	0.07	Squalene synthase OS=Homo sapiens GN=FDFT1 PE=1 SV=1
367	KDM3B_HUMAN	24	193172	9 (1)	8 (1)	0.02	Lysine-specific demethylase 3B OS=Homo sapiens GN=KDM3B PE=1 SV=2
368	A0A087WYJ9_HUMAN	24	66458	1 (1)	1 (1)	0.05	Ig mu chain C region OS=Homo sapiens GN=IGHM PE=1 SV=1
369	RL36_HUMAN	24	12303	4 (1)	4 (1)	0.28	60S ribosomal protein L36 OS=Homo sapiens GN=RPL36 PE=1 SV=3
370	RHEB_HUMAN	24	20542	2 (1)	2 (1)	0.16	GTP-binding protein Rheb OS=Homo sapiens GN=RHEB PE=1 SV=1
371	RS2_HUMAN	24	31590	9 (1)	9 (1)	0.11	40S ribosomal protein S2 OS=Homo sapiens GN=RPS2 PE=1 SV=2
372	C9JNW5_HUMAN	24	17646	4 (1)	4 (1)	0.19	60S ribosomal protein L24 OS=Homo sapiens GN=RPL24 PE=1 SV=1
373	FR1OP_HUMAN	24	43153	5 (1)	4 (1)	0.08	FGFR1 oncogene partner OS=Homo sapiens GN=FGFR1OP PE=1 SV=1
374	H0YJC0_HUMAN	24	29919	10 (1)	6 (1)	0.11	26S protease regulatory subunit 10B (Fragment) OS=Homo sapiens GN=PSMC6 PE=1 SV=1
375	H4_HUMAN	24	11360	7 (1)	4 (1)	0.3	Histone H4 OS=Homo sapiens GN=HIST1H4A PE=1 SV=2
376	A0A024R4E5_HUMAN	24	141979	9 (1)	6 (1)	0.02	High density lipoprotein binding protein (Vigilin), isoform CRA_a OS=Homo sapiens GN=HDLBP PE=1 SV=1
377	ABCCB_HUMAN	24	155855	11 (1)	7 (1)	0.02	ATP-binding cassette sub-family C member 11 OS=Homo sapiens GN=ABCC11 PE=1 SV=1
378	PSD11_HUMAN	23	47719	3 (1)	3 (1)	0.07	26S proteasome non-ATPase regulatory subunit 11 OS=Homo sapiens GN=PSMD11 PE=1 SV=3
379	RL29_HUMAN	23	17798	1 (1)	1 (1)	0.19	60S ribosomal protein L29 OS=Homo sapiens GN=RPL29 PE=1 SV=2
380	ITA6_HUMAN	23	127724	4 (1)	4 (1)	0.03	Integrin alpha-6 OS=Homo sapiens GN=ITGA6 PE=1 SV=5
381	PRS4_HUMAN	23	49325	8 (1)	8 (1)	0.07	26S protease regulatory subunit 4 OS=Homo sapiens GN=PSMC1 PE=1 SV=1
382	PRS8_HUMAN	23	45768	4 (2)	4 (2)	0.15	26S protease regulatory subunit 8 OS=Homo sapiens GN=PSMC5 PE=1 SV=1
383	IGSF8_HUMAN	23	65621	1 (1)	1 (1)	0.05	Immunoglobulin superfamily member 8 OS=Homo sapiens GN=IGSF8 PE=1 SV=1
384	J3KMZ9_HUMAN	23	108255	6 (1)	6 (1)	0.03	Low-density lipoprotein receptor (Fragment) OS=Homo sapiens GN=LDLR PE=1 SV=1
385	FA50B_HUMAN	23	38742	7 (1)	6 (1)	0.09	Protein FAM50B OS=Homo sapiens GN=FAM50B PE=1 SV=1
386	XP32_HUMAN	23	28557	2 (1)	2 (1)	0.12	Skin-specific protein 32 OS=Homo sapiens GN=XP32 PE=1 SV=1
387	NAR4_HUMAN	23	36197	2 (1)	1 (1)	0.09	Ecto-ADP-ribosyltransferase 4 OS=Homo sapiens GN=ART4 PE=2 SV=2
388	MYPC1_HUMAN	23	129240	12 (1)	9 (1)	0.03	Myosin-binding protein C, slow-type OS=Homo sapiens GN=MYBPC1 PE=1 SV=2
389	GLYM_HUMAN	22	56414	6 (1)	6 (1)	0.06	Serine hydroxymethyltransferase, mitochondrial OS=Homo sapiens GN=SHMT2 PE=1 SV=3
390	A0A087WYH0_HUMAN	22	12216	1 (1)	1 (1)	0.28	Spermatogenesis-associated protein 33 OS=Homo sapiens GN=SPATA33 PE=1 SV=1
391	PTBP2_HUMAN	22	57569	2 (1)	2 (1)	0.06	Polypyrimidine tract-binding protein 2 OS=Homo sapiens GN=PTBP2 PE=1 SV=1
392	H7C3P6_HUMAN	22	86760	11 (1)	9 (1)	0.04	Nuclear pore complex protein Nup98-Nup96 (Fragment) OS=Homo sapiens GN=NUP98 PE=1 SV=1
393	TLN1_HUMAN	22	271766	11 (1)	10 (1)	0.01	Talin-1 OS=Homo sapiens GN=TLN1 PE=1 SV=3
394	GARE2_HUMAN	22	93794	3 (1)	3 (1)	0.03	GRB2-associated and regulator of MAPK protein 2 OS=Homo sapiens GN=GAREM2 PE=2 SV=3
395	RCOR1_HUMAN	21	53110	5 (1)	5 (1)	0.06	REST corepressor 1 OS=Homo sapiens GN=RCOR1 PE=1 SV=1
396	A0A0G2JHB4_HUMAN	21	55380	5 (1)	3 (1)	0.06	MutS protein homolog 5 (Fragment) OS=Homo sapiens GN=MSH5 PE=4 SV=1
397	GTF2I_HUMAN	21	112859	17 (1)	13 (1)	0.03	General transcription factor II-I OS=Homo sapiens GN=GTF2I PE=1 SV=2
398	TRHY_HUMAN	21	254233	8 (1)	7 (1)	0.01	Trichohyalin OS=Homo sapiens GN=TCHH PE=1 SV=2
399	F5GX24_HUMAN	21	76976	12 (1)	5 (1)	0.04	G2/M phase-specific E3 ubiquitin-protein ligase OS=Homo sapiens GN=G2E3 PE=1 SV=1
400	YD018_HUMAN	21	14863	6 (2)	2 (1)	0.23	Putative uncharacterized protein FLJ13197 OS=Homo sapiens PE=5 SV=1
401	F213A_HUMAN	21	25861	3 (1)	3 (1)	0.13	Redox-regulatory protein FAM213A OS=Homo sapiens GN=FAM213A PE=1 SV=3
402	ACAD9_HUMAN	20	69344	12 (1)	5 (1)	0.05	Acyl-CoA dehydrogenase family member 9, mitochondrial OS=Homo sapiens GN=ACAD9 PE=1 SV=1
403	MBOA7_HUMAN	20	53415	3 (1)	3 (1)	0.06	Lysophospholipid acyltransferase 7 OS=Homo sapiens GN=MBOAT7 PE=1 SV=2
404	KDM5C_HUMAN	20	178289	14 (1)	10 (1)	0.02	Lysine-specific demethylase 5C OS=Homo sapiens GN=KDM5C PE=1 SV=2
405	CO2A1_HUMAN	20	142782	16 (1)	11 (1)	0.02	Collagen alpha-1(II) chain OS=Homo sapiens GN=COL2A1 PE=1 SV=3
406	LBR_HUMAN	20	71057	9 (1)	6 (1)	0.05	Lamin-B receptor OS=Homo sapiens GN=LBR PE=1 SV=2
407	METK2_HUMAN	20	43975	2 (1)	2 (1)	0.08	S-adenosylmethionine synthase isoform type-2 OS=Homo sapiens GN=MAT2A PE=1 SV=1
408	H0YFG2_HUMAN	20	9732	1 (1)	1 (1)	0.36	Peptidyl-prolyl cis-trans isomerase FKBP4 (Fragment) OS=Homo sapiens GN=FKBP4 PE=1 SV=1
409	O10G3_HUMAN	20	35545	2 (1)	1 (1)	0.09	Olfactory receptor 10G3 OS=Homo sapiens GN=OR10G3 PE=3 SV=1
410	B7Z3L6_HUMAN	20	54420	1 (1)	1 (1)	0.06	Sodium/nucleoside cotransporter 1 OS=Homo sapiens GN=SLC28A1 PE=1 SV=1
411	YO027_HUMAN	19	18137	14 (1)	2 (1)	0.19	Putative uncharacterized protein FLJ45275, mitochondrial OS=Homo sapiens PE=5 SV=1
412	C9J4Z3_HUMAN	19	7847	2 (1)	2 (1)	0.45	60S ribosomal protein L37a OS=Homo sapiens GN=RPL37A PE=1 SV=1
413	ACTN1_HUMAN	19	103563	5 (1)	4 (1)	0.03	Alpha-actinin-1 OS=Homo sapiens GN=ACTN1 PE=1 SV=2
414	VPS52_HUMAN	18	82512	5 (1)	4 (1)	0.04	Vacuolar protein sorting-associated protein 52 homolog OS=Homo sapiens GN=VPS52 PE=1 SV=1
415	CDCP1_HUMAN	18	94298	2 (1)	2 (1)	0.03	CUB domain-containing protein 1 OS=Homo sapiens GN=CDCP1 PE=1 SV=3
416	RIPK2_HUMAN	18	61726	4 (1)	4 (1)	0.05	Receptor-interacting serine/threonine-protein kinase 2 OS=Homo sapiens GN=RIPK2 PE=1 SV=2
417	H3BMA8_HUMAN	18	10434	2 (1)	2 (1)	0.33	Uncharacterized protein (Fragment) OS=Homo sapiens PE=4 SV=1
418	SNP23_HUMAN	18	23682	3 (1)	3 (1)	0.14	Synaptosomal-associated protein 23 OS=Homo sapiens GN=SNAP23 PE=1 SV=1
419	TBX18_HUMAN	17	65225	3 (1)	2 (1)	0.05	T-box transcription factor TBX18 OS=Homo sapiens GN=TBX18 PE=1 SV=3
420	A0A087WUN5_HUMAN	17	8820	2 (1)	1 (1)	0.4	Anaphase-promoting complex subunit 16 OS=Homo sapiens GN=ANAPC16 PE=1 SV=1
421	CCD71_HUMAN	17	49789	6 (1)	5 (1)	0.07	Coiled-coil domain-containing protein 71 OS=Homo sapiens GN=CCDC71 PE=2 SV=3
422	LCORL_HUMAN	17	67777	10 (1)	5 (1)	0.05	Ligand-dependent nuclear receptor corepressor-like protein OS=Homo sapiens GN=LCORL PE=1 SV=4
423	CYFP1_HUMAN	17	146742	9 (1)	5 (1)	0.02	Cytoplasmic FMR1-interacting protein 1 OS=Homo sapiens GN=CYFIP1 PE=1 SV=1
424	F5H562_HUMAN	17	111446	2 (1)	1 (1)	0.03	Copper-transporting ATPase 2 OS=Homo sapiens GN=ATP7B PE=1 SV=1
425	TCRG1_HUMAN	17	124051	17 (1)	8 (1)	0.03	Transcription elongation regulator 1 OS=Homo sapiens GN=TCERG1 PE=1 SV=2
426	PHLB2_HUMAN	17	142812	12 (1)	9 (1)	0.02	Pleckstrin homology-like domain family B member 2 OS=Homo sapiens GN=PHLDB2 PE=1 SV=2
427	HV108_HUMAN	16	0	3 (1)	3 (1)	0.26	Ig heavy chain V-I region DOT OS=Homo sapiens PE=1 SV=1
428	PEPL_HUMAN	16	205193	12 (1)	8 (1)	0.02	Periplakin OS=Homo sapiens GN=PPL PE=1 SV=4
429	MYH13_HUMAN	16	224605	15 (1)	10 (1)	0.01	Myosin-13 OS=Homo sapiens GN=MYH13 PE=2 SV=2
430	C3AR_HUMAN	16	54685	2 (1)	1 (1)	0.06	C3a anaphylatoxin chemotactic receptor OS=Homo sapiens GN=C3AR1 PE=1 SV=2
431	H0YMV8_HUMAN	16	11851	3 (1)	2 (1)	0.29	40S ribosomal protein S27 OS=Homo sapiens GN=RPS27L PE=1 SV=1
432	CCD40_HUMAN	16	130375	18 (1)	11 (1)	0.03	Coiled-coil domain-containing protein 40 OS=Homo sapiens GN=CCDC40 PE=2 SV=2
433	ANR11_HUMAN	16	299613	19 (1)	16 (1)	0.01	Ankyrin repeat domain-containing protein 11 OS=Homo sapiens GN=ANKRD11 PE=1 SV=3
434	A0A0A0MR39_HUMAN	16	64337	9 (1)	7 (1)	0.05	Myelin expression factor 2 OS=Homo sapiens GN=MYEF2 PE=1 SV=1
435	CTTB2_HUMAN	16	183332	11 (1)	9 (1)	0.02	Cortactin-binding protein 2 OS=Homo sapiens GN=CTTNBP2 PE=1 SV=1
436	B7ZBA8_HUMAN	16	59754	7 (1)	5 (1)	0.06	Coiled-coil domain-containing protein 154 OS=Homo sapiens GN=CCDC154 PE=4 SV=1
437	F5GXC6_HUMAN	15	11865	3 (1)	1 (1)	0.29	Rap guanine nucleotide exchange factor-like 1 (Fragment) OS=Homo sapiens GN=RAPGEFL1 PE=1 SV=1
438	ABTB2_HUMAN	15	114724	2 (1)	2 (1)	0.03	Ankyrin repeat and BTB/POZ domain-containing protein 2 OS=Homo sapiens GN=ABTB2 PE=2 SV=2
439	ADAS_HUMAN	15	73664	5 (1)	5 (1)	0.04	Alkyldihydroxyacetonephosphate synthase, peroxisomal OS=Homo sapiens GN=AGPS PE=1 SV=1
440	UBP4_HUMAN	15	109978	7 (1)	5 (1)	0.03	Ubiquitin carboxyl-terminal hydrolase 4 OS=Homo sapiens GN=USP4 PE=1 SV=3
441	NUDC2_HUMAN	15	17836	14 (1)	2 (1)	0.19	NudC domain-containing protein 2 OS=Homo sapiens GN=NUDCD2 PE=1 SV=1
442	H0YHK3_HUMAN	15	126170	13 (1)	11 (1)	0.03	Liprin-alpha-2 OS=Homo sapiens GN=PPFIA2 PE=1 SV=2
443	EHBP1_HUMAN	14	140559	9 (1)	6 (1)	0.02	EH domain-binding protein 1 OS=Homo sapiens GN=EHBP1 PE=1 SV=3
444	K7EMZ7_HUMAN	14	26713	1 (1)	1 (1)	0.12	Uncharacterized protein C19orf57 OS=Homo sapiens GN=C19orf57 PE=1 SV=1
445	E9PCP1_HUMAN	14	25699	2 (1)	1 (1)	0.13	Anion exchange protein 3 (Fragment) OS=Homo sapiens GN=SLC4A3 PE=1 SV=1
446	NKG2F_HUMAN	14	18679	3 (1)	3 (1)	0.18	NKG2-F type II integral membrane protein OS=Homo sapiens GN=KLRC4 PE=2 SV=2
447	J3KQ40_HUMAN	14	133767	10 (1)	8 (1)	0.02	TBC1 domain family member 8 OS=Homo sapiens GN=TBC1D8 PE=1 SV=1
